# Supplementary material for: Identification of Mycoviruses in Cytospora chrysosperma: Potential Biocontrol Agents for Walnut Canker
Source: Viruses. 2025 Jan 26;17(2):180. doi: 10.3390/v17020180 (PMC11860865; doi:10.3390/v17020180)
Supplement: Supplementary file 1 [file viruses-17-00180-s001.zip]

Archive with 1 entries (1 files):
- viruses-3411524-supplementary.pdf
